# Supplementary material for: Antennal sensilla diversity in diurnal and nocturnal fireflies (Coleoptera, Lampyridae)
Source: PLoS One. 2025 Jun 12;20(6):e0323722. doi: 10.1371/journal.pone.0323722 (PMC12161595; doi:10.1371/journal.pone.0323722)
Supplement: S1 Dataset — (CSV) [file pone.0323722.s016.csv]

Series	Specimen	Sex	Genus	Species	Activity	ProLength_mm	AntArea_mm2	Log10ProLenth	Log10AntArea	AntArea/PronotumLength	Log10Area/PronotumLength	C1 (counts)	C1_dens	C2	C2_dens	SC	SC_dens	Sum_Mechano sensilla	Dens_Mechano sensilla	B1	B1_dens	B2	B2_dens	B3	B3_dens	B7	B7_dens	B10	B10_dens	B11	B11_dens	B12	B12_dens	B13	B13_dens	X1	X1_dens	T1	T1_dens	Sum_ChemBT	Dens_ChemBT	Sum_ALL sensilla	Dens_ALL
1	EcF1	F	Photinus	P. corruscus	Diurnal	2.832	1.5095658	0.452093249	0.178852048	0.533038771	-0.273241201	3878	2568.950621	58	38.42164416	2	1.324884281	3938	2608.69715	306	202.707295	382	253.0528977	277	183.496473	9	5.961979266	0	0	0	0	0	0	0	0	22	14.57372709	0	0	974	645.218645	4934	3268.489522
2	EcF2	F	Photinus	P. corruscus	Diurnal	2.891	1.7906097	0.461048092	0.253000933	0.619373815	-0.208047159	4988	2785.643348	67	37.41742268	0	0	5055	2823.060771	154	86.00422526	235	131.2402139	210	117.278489	3	1.675406986	0	0	0	0	0	0	0	0	0	0	0	0	602	336.1983351	5657	3159.259106
3	EcF3	F	Photinus	P. corruscus	Diurnal	2.702	1.4838727	0.431685345	0.171396645	0.549175685	-0.2602887	4414	2974.648701	37	24.9347535	0	0	4451	2999.583455	114	76.82599727	267	179.9345726	314	211.6084486	1	0.673912257	0	0	0	0	0	0	0	0	0	0	0	0	696	469.0429307	5147	3468.626386
4	LpF1	F	Lucidota	L. punctata	Diurnal	1.282	0.8027658	0.107888025	-0.095411138	0.626182371	-0.203299163	2100	2615.955986	35	43.59926644	14	17.43970657	2149	2676.994959	0	0	0	0	0	0	40	49.82773307	315	392.3933979	39	48.58203974	0	0	0	0	0	0	0	0	394	490.8031707	2543	3167.79813
5	LpF2	F	Lucidota	L. punctata	Diurnal	1.349	0.8643536	0.13001195	-0.063308555	0.640736546	-0.193320505	2226	2575.334909	56	64.7882996	0	0	2282	2640.123209	0	0	0	0	0	0	25	28.92334804	367	424.5947492	34	39.33575333	0	0	0	0	0	0	0	0	426	492.8538506	2708	3132.977059
6	LpF3	F	Lucidota	L. punctata	Diurnal	1.28	0.9952359	0.10720997	-0.002073967	0.777528047	-0.109283936	1919	1928.186071	37	37.1771155	11	11.05265596	1967	1976.415843	0	0	0	0	0	0	4	4.019147621	369	370.7663681	14	14.06701667	0	0	0	0	0	0	0	0	387	388.8525323	2354	2365.268375
7	PnF1	F	Pyropyga	Py. nigricans	Diurnal	1.184	0.8811941	0.073351702	-0.054928419	0.744251774	-0.128280122	3513	3986.635861	37	41.98847904	22	24.96612267	3572	4053.590463	11	12.48306134	0	0	883	1002.049378	31	35.17953649	0	0	0	0	0	0	0	0	0	0	0	0	925	1049.711976	4497	5103.302439
8	PnF2	F	Pyropyga	Py. nigricans	Diurnal	1.756	1.593167	0.244524512	0.202261302	0.907270501	-0.042263209	4482	2813.264397	36	22.59650118	24	15.06433412	4542	2850.925233	47	29.50098766	0	0	409	256.7213607	50	31.38402942	0	0	0	0	0	0	0	0	1	0.627680588	0	0	506	317.6063777	5049	3169.159291
9	PnF3	F	Pyropyga	Py. nigricans	Diurnal	1.249	0.8591695	0.096562438	-0.065921149	0.687885909	-0.162483587	2803	3262.452869	75	87.29360155	5	5.819573437	2883	3355.566044	37	43.06484343	0	0	974	1133.652906	23	26.77003781	0	0	0	0	0	0	0	0	7	8.147402812	0	0	1034	1203.487787	3924	4567.201233
10	LucF1	F	Luciolinae	Luciola sp.	Nocturnal	1.519	0.5853037	0.181557774	-0.23261873	0.385321725	-0.414176504	1674	2860.053678	67	114.4704877	7	11.95960319	1748	2986.483769	0	0	0	0	0	0	3	5.125544226	0	0	0	0	0	0	474	809.8359877	0	0	0	0	477	814.9615319	2225	3801.445301
11	LucF2	F	Luciolinae	Luciola sp.	Nocturnal	1.318	0.4900737	0.11991541	-0.309738603	0.371831335	-0.429654014	1466	2991.386806	52	106.1064897	1	2.040509417	1519	3099.533805	0	0	0	0	0	0	17	34.68866009	0	0	0	0	0	0	433	883.5405777	0	0	0	0	450	918.2292378	1969	4017.763043
12	LucF3	F	Luciolinae	Luciola sp.	Nocturnal	1.488	0.5640173	0.172602931	-0.248707575	0.379043884	-0.421310506	1725	3058.416825	33	58.50884361	0	0	1758	3116.925669	0	0	0	0	0	0	61	108.1527109	0	0	0	0	0	0	419	742.8850143	0	0	0	0	480	851.0377253	2238	3967.963394
13	Plf3	F	Photuris	Ph. lucicrescens	Nocturnal	3.139	2.2964671	0.496791316	0.361060228	0.73159194	-0.135731088	1981	862.6293841	89	38.75518182	0	0	2070	901.3845659	0	0	885	385.3745608	0	0	16	6.967223698	0	0	0	0	0	0	0	0	0	0	0	0	901	392.3417845	2971	1293.72635
14	PlF1	F	Photuris	Ph. lucicrescens	Nocturnal	2.992	2.3221715	0.475961589	0.365894291	0.776126838	-0.110067299	1760	757.9112912	79	34.01988182	0	0	1839	791.931173	0	0	798	343.6438695	0	0	19	8.181996894	0	0	0	0	0	0	0	0	16	6.890102647	0	0	817	351.8258664	2672	1150.647142
15	PlF2	F	Photuris	Ph. lucicrescens	Nocturnal	3.344	3.2780655	0.524266269	0.515617627	0.980282745	-0.008648642	1839	561.0016029	93	28.37039101	0	0	1932	589.3719939	0	0	791	241.3008526	0	0	10	3.050579679	0	0	0	0	0	0	0	0	0	0	0	0	801	244.3514323	2733	833.7234262
16	PpF1	F	Photinus	P. pyralis	Nocturnal	2.022	1.6283016	0.305781151	0.21173485	0.805292582	-0.094046302	2692	1653.256375	67	41.14716831	22	13.51101049	2781	1707.914553	380	233.3719994	0	0	198	121.5990944	20	12.28273681	0	0	0	0	0	0	0	0	0	0	0	0	598	367.2538306	3379	2075.168384
17	PpF2	F	Photinus	P. pyralis	Nocturnal	2.008	2.7434865	0.302763708	0.438302827	1.366278137	0.135539119	3018	1100.060088	93	33.89847189	29	10.57049123	3140	1144.529051	518	188.8108434	0	0	207	75.45143743	27	9.841491839	0	0	0	0	0	0	0	0	0	0	0	0	752	274.1037727	3892	1418.632824
18	PpF3	F	Photinus	P. pyralis	Nocturnal	1.799	1.7780238	0.255031163	0.24993757	0.988340078	-0.005093593	2966	1668.14415	87	48.9307286	17	9.561176853	3070	1726.636055	549	308.7697701	0	0	217	122.0456104	16	8.998754685	0	0	0	0	0	0	0	0	0	0	0	0	782	439.8141352	3852	2166.45019
19	PrF1	F	Phausis	Pha. christineae	Nocturnal	0.837	0.0176856	-0.077274542	-1.752380202	0.021129749	-1.67510566	36	2035.554349	2	113.0863527	0	0	38	2148.640702	0	0	0	0	0	0	0	0	0	0	0	0	0	0	0	0	0	0	7	395.8022346	7	395.8022346	45	2544.442937
20	PrF2	F	Phausis	Pha. christineae	Nocturnal	0.724	0.01758	-0.140261434	-1.754981129	0.024281768	-1.614719695	34	1934.015927	2	113.7656428	0	0	36	2047.78157	0	0	0	0	0	0	0	0	0	0	0	0	0	0	0	0	0	0	8	455.0625711	8	455.0625711	44	2502.844141
21	PrF3	F	Phausis	Pha. christineae	Nocturnal	0.772	0.0192164	-0.1123827	-1.71632797	0.02489171	-1.60394527	39	2029.516455	3	156.1166504	0	0	42	2185.633105	0	0	0	0	0	0	0	0	0	0	0	0	0	0	0	0	0	0	15	780.5832518	15	780.5832518	57	2966.216357
22	EcM1	M	Photinus	P. corruscus	Diurnal	2.285	1.2623476	0.358886204	0.101178959	0.552449716	-0.257707246	4010	3176.621083	41	32.47916818	0	0	4051	3209.100251	365	289.1438143	212	167.9410647	149	118.0340502	18	14.25914701	0	0	0	0	0	0	0	0	10	7.921748336	0	0	744	589.3780762	4805	3806.400076
23	EcM2	M	Photinus	P. corruscus	Diurnal	2.592	2.1576905	0.413634997	0.333989149	0.832442323	-0.079645848	4876	2259.82364	76	35.22284591	2	0.926916998	4954	2295.973403	568	263.2444273	160	74.15335981	223	103.3512452	33	15.29413046	0	0	0	0	0	0	0	0	11	5.098043487	0	0	984	456.0431628	5949	2757.114609
24	EcM3	M	Photinus	P. corruscus	Diurnal	2.588	1.4468772	0.412964272	0.160431673	0.559071561	-0.252532599	4506	3114.293321	80	55.2914926	1	0.691143658	4587	3170.275957	298	205.9608099	183	126.4792893	247	170.7124834	35	24.19002801	0	0	0	0	0	0	0	0	17	11.74944218	0	0	763	527.3426107	5367	3709.36801
25	LpM1	M	Lucidota	L. punctata	Diurnal	1.522	2.5446458	0.182414652	0.40562734	1.671909198	0.223212687	3599	1414.342224	57	22.39997409	0	0	3656	1436.742198	0	0	0	0	0	0	59	23.1859381	566	222.4278129	2722	1069.697009	0	0	0	0	0	0	0	0	3347	1315.31076	7003	2752.052958
26	LpM2	M	Lucidota	L. punctata	Diurnal	1.131	2.4859422	0.053462605	0.395491027	2.198003714	0.342028422	3130	1259.079958	40	16.09047869	0	0	3170	1275.170436	0	0	0	0	0	0	14	5.631667542	514	206.7626512	2976	1197.131615	0	0	0	0	0	0	0	0	3504	1409.525933	6674	2684.69637
27	LpM3	M	Lucidota	L. punctata	Diurnal	1.423	2.0078085	0.1532049	0.302722288	1.410968728	0.149517388	3325	1656.034428	64	31.87554988	0	0	3389	1687.909977	0	0	0	0	468	233.0899585	33	16.43583041	438	218.1482945	2947	1467.769461	0	0	0	0	0	0	0	0	3886	1935.443545	7275	3623.353522
28	PnM1	M	Pyropyga	Py. nigricans	Diurnal	1.543	1.3081857	0.188365926	0.116669397	0.847819637	-0.071696529	3499	2674.696719	74	56.56689261	2	1.528834935	3575	2732.792447	14	10.70184455	0	0	1703	1301.802947	3	2.293252403	0	0	0	0	0	0	0	0	0	0	0	0	1720	1314.798044	5295	4047.590491
29	PnM2	M	Pyropyga	Py. nigricans	Diurnal	1.757	2.4119035	0.244771761	0.382359928	1.372739613	0.137588166	2330	966.0419664	66	27.36427888	0	0	2396	993.4062453	28	11.60908801	0	0	887	367.7593237	10	4.14610286	0	0	0	0	0	0	0	0	0	0	0	0	925	383.5145146	3321	1376.92076
30	PnM3	M	Pyropyga	Py. nigricans	Diurnal	1.207	0.6784994	0.08170727	-0.168450532	0.562137034	-0.250157802	2367	3488.58083	61	89.90427994	1	1.473840655	2429	3579.958951	4	5.895362619	0	0	862	1270.450644	22	32.42449441	0	0	0	0	0	0	0	0	5	7.369203274	0	0	888	1308.770501	3322	4896.098655
31	LucM1	M	Luciolinae	Luciola sp.	Nocturnal	1.145	0.4384859	0.058805487	-0.358044367	0.382957118	-0.416849854	1626	3708.215019	72	164.2014031	2	4.561150085	1700	3876.977572	0	0	0	0	0	0	29	66.13667623	0	0	0	0	14	31.92805059	456	1039.942219	0	0	0	0	499	1138.006946	2199	5014.984518
32	LucM2	M	Luciolinae	Luciola sp.	Nocturnal	1.337	0.4829387	0.126131407	-0.316107991	0.361210696	-0.442239399	1862	3855.561793	60	124.2393703	0	0	1922	3979.801163	0	0	0	0	0	0	27	55.90771665	0	0	0	0	15	31.05984258	497	1029.116118	0	0	0	0	539	1116.083677	2461	5095.88484
33	LucM3	M	Luciolinae	Luciola sp.	Nocturnal	1.149	0.455638	0.060320029	-0.341380063	0.396551784	-0.401700092	1676	3678.358697	70	153.6307332	0	0	1746	3831.98943	0	0	0	0	0	0	31	68.03646755	0	0	0	0	9	19.75252284	511	1121.504352	0	0	0	0	551	1209.293343	2297	5041.282773
34	PlM1	M	Photuris	Ph. lucicrescens	Nocturnal	2.856	2.1136393	0.455758203	0.325030875	0.740069783	-0.130727328	2105	995.9125949	100	47.31176223	0	0	2205	1043.224357	0	0	991	468.8595637	0	0	0	0	0	0	0	0	0	0	0	0	0	0	0	0	991	468.8595637	3196	1512.083921
35	PlM2	M	Photuris	Ph. lucicrescens	Nocturnal	2.846	1.700551	0.454234896	0.230589661	0.59752319	-0.223645235	1728	1016.141239	67	39.3989948	2	1.176089397	1797	1056.716323	0	0	515	302.8430197	0	0	14	8.232625778	0	0	0	0	0	0	0	0	4	2.352178794	0	0	529	311.0756455	2330	1370.144147
36	PlM3	M	Photuris	Ph. lucicrescens	Nocturnal	2.742	1.9780494	0.43806745	0.296237134	0.721389278	-0.141830317	1853	936.7814575	109	55.10479162	0	0	1962	991.8862492	0	0	607	306.867968	0	0	38	19.21084478	0	0	0	0	0	0	0	0	0	0	0	0	645	326.0788128	2607	1317.965062
37	PpM1	M	Photinus	P. pyralis	Nocturnal	1.865	2.6268976	0.270678836	0.419443144	1.408524182	0.148764308	3181	1210.934145	55	20.93724552	22	8.374898207	3258	1240.246289	666	253.5310094	0	0	387	147.322073	0	0	0	0	0	0	0	0	0	0	0	0	0	0	1053	400.8530824	4311	1641.099371
38	PpM2	M	Photinus	P. pyralis	Nocturnal	1.939	2.5158065	0.287577809	0.400677235	1.297476276	0.113099426	3018	1199.615312	93	36.96627702	29	11.52711864	3140	1248.108708	518	205.8981881	0	0	207	82.27977788	27	10.73214494	0	0	0	0	0	0	0	0	0	0	0	0	752	298.9101109	3892	1547.018819
39	PpM3	M	Photinus	P. pyralis	Nocturnal	1.45	2.2195599	0.161368002	0.34626687	1.530730966	0.184898868	2607	1174.557172	74	33.33994275	22	9.911874872	2703	1217.80899	682	307.268121	0	0	212	95.51443059	10	4.505397669	0	0	0	0	0	0	0	0	0	0	0	0	904	407.2879493	3607	1625.096939
40	PrM1	M	Phausis	Pha. christineae	Nocturnal	1.095	0.2367115	0.039414119	-0.625780643	0.216174886	-0.665194762	637	2691.039514	47	198.5539359	0	0	684	2889.59345	0	0	0	0	0	0	0	0	0	0	0	0	0	0	0	0	0	0	559	2361.524472	559	2361.524472	1243	5251.117922
41	PrM2	M	Phausis	Pha. christineae	Nocturnal	0.891	0.1961939	-0.050122296	-0.7073145	0.220195174	-0.657192204	506	2579.081205	29	147.8129544	0	0	535	2726.894159	0	0	0	0	0	0	0	0	0	0	0	0	0	0	0	0	0	0	600	3058.199057	600	3058.199057	1135	5785.093216
42	PrM3	M	Phausis	Pha. Christineae	Nocturnal	0.676	0.1486188	-0.170053304	-0.82792625	0.219850296	-0.657872946	433	2913.494121	24	161.486972	0	0	457	3074.981093	0	0	0	0	0	0	0	0	0	0	0	0	0	0	0	0	0	0	558	3754.5721	558	3754.5721	1015	6829.553192
